# Supplementary material for: Dehiscent fruits in Brassicaceae and Papaveraceae: convergent morpho-anatomical features with divergent underlying genetic mechanisms
Source: Ann Bot. 2025 May 4;136(7):1429–39. doi: 10.1093/aob/mcaf079 (PMC12718050; doi:10.1093/aob/mcaf079)
Supplement: mcaf079_suppl_Supplementary_Tables [file mcaf079_suppl_supplementary_tables.xlsx]

## Sheet: AG_STK_SHP
Gene	Specie	Family	Group	Gene ID	Database
AkquAGL	Aquebia quinata	Lardizabalaceae	Basal eudicots	TRINITY_DN18377_c2_g5_i5	EVODEVO
AkquSTK	Aquebia quinata	Lardizabalaceae	Basal eudicots	TRINITY_DN17622_c1_g3_i2	EVODEVO
AktrAGL	Akebia trifoliata	Lardizabalaceae	Basal eudicots		Pabon-Mora et.al 2014
AktrSTK	Akebia trifoliata	Lardizabalaceae	Basal eudicots		Pabon-Mora et.al 2014
AmtrAG	Amborella trichopoda	Amborellaceae	Basal angiosperms	evm_27.model.AmTr_v1.0_scaffold00071.203 CDS	Pabon-Mora et.al 2014
AnpuAGL	Anemone_pulsatilla	Ranunculaceae	Basal eudicots	UPOG_scaffold_2047206	1kP
AqcoAGL	Aquilegia coerulea	Ranunculaceae	Basal eudicots		Pabon-Mora et.al 2014
AqcoAGL2	Aquilegia coerulea	Ranunculaceae	Basal eudicots		Pabon-Mora et.al 2014
ArfiAGL	Aristolochia fimbriata	Aristolochiaceae	Basal angiosperms		Pabon-Mora et.al 2014
ArfiSTK	Aristolochia fimbriata	Aristolochiaceae	Basal angiosperms		Pabon-Mora et.al 2014
ArlyAG	Arabidopsis lyrata	Brassicaceae	Core eudicots		Pabon-Mora et.al 2014
ArlySHP1	Arabidopsis lyrata	Brassicaceae	Core eudicots		Pabon-Mora et.al 2014
ArlySHP2	Arabidopsis lyrata	Brassicaceae	Core eudicots		Pabon-Mora et.al 2014
ArlySTK	Arabidopsis lyrata	Brassicaceae	Core eudicots		Pabon-Mora et.al 2014
ArmeAG3	Argemone mexicana	Papaveraceae	Basal eudicots		Pabon-Mora et.al 2014
ArmeAGL	Argemone mexicana	Papaveraceae	Basal eudicots		Pabon-Mora et.al 2014
ArmeAGL2	Argemone mexicana	Papaveraceae	Basal eudicots		Pabon-Mora et.al 2014
ArthAG	Arabidopsis thaliana	Brassicaceae	Core eudicots		Pabon-Mora et.al 2014
ArthSHP1	Arabidopsis thaliana	Brassicaceae	Core eudicots		Pabon-Mora et.al 2014
ArthSHP2	Arabidopsis thaliana	Brassicaceae	Core eudicots		Pabon-Mora et.al 2014
ArthSTK	Arabidopsis thaliana	Brassicaceae	Core eudicots		Pabon-Mora et.al 2014
BegiAGL	Berberis gilgiana	Berberidaceae	Basal eudicots		Pabon-Mora et.al 2014
BofrAGL	Bocconia frutescens	Papaveraceae	Basal eudicots	KX574345.1	Pabon-Mora et.al 2014
BrdiAG1	Brachypodium distachyon	Poaceae	Monocots		Pabon-Mora et.al 2014
BrdiAG2	Brachypodium distachyon	Poaceae	Monocots		Pabon-Mora et.al 2014
BrdiAG3	Brachypodium distachyon	Poaceae	Monocots		Pabon-Mora et.al 2014
BrraAG	Brassica rapa	Brassicaceae	Core eudicots		Pabon-Mora et.al 2014
BrraSHP1	Brassica rapa	Brassicaceae	Core eudicots		Pabon-Mora et.al 2014
BrraSHP2	Brassica rapa	Brassicaceae	Core eudicots		Pabon-Mora et.al 2014
BrraSTK	Brassica rapa	Brassicaceae	Core eudicots		Pabon-Mora et.al 2014
CapaSHP	Carica papaya	Caricaceae	Core eudicots		Pabon-Mora et.al 2014
CaruAG	Capsella rubella	Brassicaceae	Core eudicots		Pabon-Mora et.al 2014
CaruSHP1	Capsella rubella	Brassicaceae	Core eudicots		Pabon-Mora et.al 2014
CaruSHP2	Capsella rubella	Brassicaceae	Core eudicots		Pabon-Mora et.al 2014
CaruSTK	Capsella rubella	Brassicaceae	Core eudicots		Pabon-Mora et.al 2014
CevesSTK	Ceratocapnos_vesicaria	Papaveraceae	Basal eudicots		Pabon-Mora et.al 2014
ChspAGL	Chloranthus spicatus	Chloranthaceae	Basal angiosperms	AY464099.1	NCBI
ChspAGL2	Chloranthus spicatus	Chloranthaceae	Basal angiosperms	AY464100.1	NCBI
ChspSTK	Chloranthus spicatus	Chloranthaceae	Basal angiosperms	TRINITY_DN17594_c2_g1_i1	EVODEVO
CimuAGL	Cissampelos mucronata	Meninspermaceae	Basal eudicots	MAGPIE:cmu_CMUCC1PF_Trinity--comp5196_c0_seq2	Phytometasyn
CimuSTK	Cissampelos mucronata	Meninspermaceae	Basal eudicots	MAGPIE:cmu_CMUCC1PF_Trinity--comp9449_c0_seq1	Phytometasyn
EscaAGL	Eschscholzia californica	Papaveraceae	Basal eudicots		Pabon-Mora et.al 2014
EscaAGL2	Eschscholzia californica	Papaveraceae	Basal eudicots		Pabon-Mora et.al 2014
EscaSTK	Eschscholzia californica	Papaveraceae	Basal eudicots		Pabon-Mora et.al 2014
EuplAG1	Euptelea pleiosperma	Eupteleaceae	Basal eudicots	GU357452.1	NCBI
EuplAG2	Euptelea pleiosperma	Eupteleaceae	Basal eudicots	GU357453.1	NCBI
EuplSTK	Euptelea pleiosperma	Eupteleaceae	Basal eudicots	MK291519.1	NCBI
GlflAGL	Glaucium flavum	Papaveraceae	Basal eudicots	MAGPIE:gfl_GFLRT2PF_Trinity--comp19644_c0_seq1	Phytometasyn
HegoAGL	Hedyosmun goudotianum	Chloranthaceae	Basal angiosperms	TRINITY_DN51600_c2_g2_i2	EVODEVO
HegoSTK	Hedyosmun goudotianum	Chloranthaceae	Basal angiosperms	TRINITY_DN48637_c6_g1_i3	EVODEVO
HogrAGL		Lardizabalaceae	Basal eudicots		Pabon-Mora et.al 2014
HogrAGL2		Lardizabalaceae	Basal eudicots		Pabon-Mora et.al 2014
HycaAGL	Hydrastis canadensis	Ranunculaceae	Basal eudicots		Pabon-Mora et.al 2014
HyprAGL	Hypecoum_procumbens	Papaveraceae	Basal eudicots	NMGG_scaffold_2061804	1kP
HyprSTK	Hypecoum_procumbens	Papaveraceae	Basal eudicots		Pabon-Mora et.al 2014
MedilSTK		Meninspermaceae	Basal eudicots		Pabon-Mora et.al 2014
MetrAG1	Medicago trunculata	Fabaceae	Core eudicots		Pabon-Mora et.al 2014
MetrSTK	Medicago trunculata	Fabaceae	Core eudicots		Pabon-Mora et.al 2014
NadoAGL	Nandina domestica	Berberidaceae	Basal eudicots		Pabon-Mora et.al 2014
NidaAGL1	Nigella damascena	Ranunculaceae	Basal eudicots	KT984406.1	NCBI
NidaAGL2	Nigella damascena	Ranunculaceae	Basal eudicots	KT984407.1	NCBI
OsMADS13	Oryza sativa	Poaceae	Monocots		Pabon-Mora et.al 2014
OsMADS21	Oryza sativa	Poaceae	Monocots		Pabon-Mora et.al 2014
OsMADS3	Oryza sativa	Poaceae	Monocots		Pabon-Mora et.al 2014
OsMADS58	Oryza sativa	Poaceae	Monocots		Pabon-Mora et.al 2014
ParhAGL	Papaver_rhoeas	Papaveraceae	Basal eudicots		Pabon-Mora et.al 2014
ParhSTK	Papaver_rhoeas	Papaveraceae	Basal eudicots		Pabon-Mora et.al 2014
PaseAGL	Papaver_setigerum	Papaveraceae	Basal eudicots		Pabon-Mora et.al 2014
PaseSTK	Papaver_setigerum	Papaveraceae	Basal eudicots		Pabon-Mora et.al 2014
PasoAGL	Papaver_somniferum	Papaveraceae	Basal eudicots		Pabon-Mora et.al 2014
SacaAGL	Sanguinaria canadensis	Papaveraceae	Basal eudicots		Pabon-Mora et.al 2014
SacaSTK	Sanguinaria canadensis	Papaveraceae	Basal eudicots		Pabon-Mora et.al 2014
SachAGL	Sarcandra chloranthoides	Chloranthaceae	Basal angiosperms	TRINITY_DN12900_c3_g7_i3	EVODEVO
SachAGL2	Sarcandra chloranthoides	Chloranthaceae	Basal angiosperms	TRINITY_DN12900_c3_g8_i1	EVODEVO
SachSTK	Sarcandra chloranthoides	Chloranthaceae	Basal angiosperms	TRINITY_DN12575_c0_g1_i1	EVODEVO
SaheAGL	Saruma henryi	Aristolochiaceae	Basal angiosperms	AY464101.1	NCBI
SaheAGL2	Saruma henryi	Aristolochiaceae	Basal angiosperms	TRINITY_DN19857_c4_g1_i8	EVODEVO
SaheSTK	Saruma henryi	Aristolochiaceae	Basal angiosperms	TRINITY_DN19355_c2_g8_i2	EVODEVO
SobiAG1	Sorghum bicolor	Poaceae	Monocots		Pabon-Mora et.al 2014
SobiAG2	Sorghum bicolor	Poaceae	Monocots		Pabon-Mora et.al 2014
SobiAG3	Sorghum bicolor	Poaceae	Monocots		Pabon-Mora et.al 2014
SolyTAG1	Solanum lycopersicum	Solanaceae	Core eudicots		Pabon-Mora et.al 2014
SolyTAGL1	Solanum lycopersicum	Solanaceae	Core eudicots		Pabon-Mora et.al 2014
SolyTAGL11	Solanum lycopersicum	Solanaceae	Core eudicots		Pabon-Mora et.al 2014
StjaAG	Streptosolen jamesonii	Solanaceae	Core eudicots	MG452749.1	NCBI
StjaSHP	Streptosolen jamesonii	Solanaceae	Core eudicots	MG452750.1	NCBI
StjaSTK	Streptosolen jamesonii	Solanaceae	Core eudicots	TRINITY_DN13521_c0_g1_i6	EVODEVO
ThflAGL	Thalictrum flavum	Ranunculaceae	Basal eudicots	MAGPIE:tfl_TFLRT1PF_Trinity--comp6789_c3_seq1
ThthAGL1	Thalictrum_thalictroides	Ranunculaceae	Basal eudicots		Pabon-Mora et.al 2014
ThthAGL2	Thalictrum_thalictroides	Ranunculaceae	Basal eudicots		Pabon-Mora et.al 2014
ViviAG	Vitis vinifera	Vitaceae	Core eudicots		Pabon-Mora et.al 2014
ViviSHP	Vitis vinifera	Vitaceae	Core eudicots		Pabon-Mora et.al 2014
XasiSTK	Xanthorhiza simplicissima	Ranunculaceae	Basal eudicots	MAGPIE:xsi_XSIRH1PF_Trinity--comp448930_c0_seq1
ZemaAG1	Zea mays	Poaceae	Monocots		Pabon-Mora et.al 2014
ZemaAG2	Zea mays	Poaceae	Monocots		Pabon-Mora et.al 2014
ZemaAG3	Zea mays	Poaceae	Monocots		Pabon-Mora et.al 2014
ZemaAG4	Zea mays	Poaceae	Monocots		Pabon-Mora et.al 2014

## Sheet: SPT_ALC
Gene	Specie	Family	Group	Gene ID	Database
AkquSPT1	Akebia quinata	Lardizabalaceae	Basal eudicots	TRINITY_DN18157_c2_g2_i6	EVODEVO
AkquSPT2	Akebia quinata	Lardizabalaceae	Basal eudicots	TRINITY_DN18157_c2_g4_i1	EVODEVO
AktrSPT	Akebia trifoliata	Lardizabalaceae	Basal eudicots	CCID_scaffold_2010152	1kP
AktrSPT2	Akebia trifoliata	Lardizabalaceae	Basal eudicots	CCID_scaffold_2010151	1kP
AlyrALC	Arabidopsis lyrata	Brassicaceae	Core eudicots		Pabon-Mora et.al 2014
AlyrSPT	Arabidopsis lyrata	Brassicaceae	Core eudicots		Pabon-Mora et.al 2014
AmtrSPT	Amborella trichopoda	Amborellaceae	Basal angiosperms		Pabon-Mora et.al 2014
AnhuSPT	Anemone_hupenhensis	Ranunculaceae	Basal eudicots	ZUHO_scaffold_2020642	1kP
AnpuSPT	Anemone_pulsatilla	Ranunculaceae	Basal eudicots	UPOG_scaffold_2004669	1kP
AqcoSPT1	Aquilegia coerulea	Ranunculaceae	Basal eudicots		Pabon-Mora et.al 2014
ArfiSPT	Aristolochia fimbriata	Aristolochiaceae	Basal angiosperms		Zumajo-Cardona et.al 2017
ArmeSPT	Argemone mexicana	Papaveraceae	Basal eudicots		Pabon-Mora et.al 2014
ArthALC	Arabidopsis thaliana	Brassicaceae	Core eudicots		Pabon-Mora et.al 2014
ArthSPT	Arabidopsis thaliana	Brassicaceae	Core eudicots		Pabon-Mora et.al 2014
BethSPT	Berberis thunbergii	Berberidaceae	Basal eudicots	MAGPIE:bth_BTHRT1PF_Trinity--comp7582_c0_seq1	Phytometasyn
BofrSPT	Bocconia frutescens	Papaveraceae	Basal eudicots	KY421365.1	Zumajo-Cardona et.al 2017
BofrSPT1	Bocconia frutescens	Papaveraceae	Basal eudicots	KY421363.1	Zumajo-Cardona et.al 2017
BofrSPT2	Bocconia frutescens	Papaveraceae	Basal eudicots	KY421364.1	Zumajo-Cardona et.al 2017
BrraALC	Brassica rapa	Brassicaceae	Core eudicots		Pabon-Mora et.al 2014
BrraSPT1	Brassica rapa	Brassicaceae	Core eudicots		Pabon-Mora et.al 2014
BrraSPT2	Brassica rapa	Brassicaceae	Core eudicots		Pabon-Mora et.al 2014
CapaALC	Carica papaya	Caricaceae	Core eudicots		Pabon-Mora et.al 2014
CaruALC	Capsella rubella	Brassicaceae	Core eudicots		Pabon-Mora et.al 2014
CaruSPT	Capsella rubella	Brassicaceae	Core eudicots		Pabon-Mora et.al 2014
CaseSPT	Capnoides_sempervirens	Papaveraceae	Basal eudicots		Pabon-Mora et.al 2014
CaseSPT2	Capnoides_sempervirens	Papaveraceae	Basal eudicots	AUGV_scaffold_2001462	1kP
CeveSPT	Ceratocapnos_vesicaria	Papaveraceae	Basal eudicots	UDHA_scaffold_2007930	1kP
ChmaSPT	Chelidonium majus	Papaveraceae	Basal eudicots	MAGPIE:chm_CMAST2PF_Velvet--Singlet20738	Phytometasyn
ChspSPT	Chlorantus spicatus	Chloranthaceae	Basal angiosperms	ChspSPT TRINITY_DN16978_c2_g2_i8	1kP
CimuLOG5	Cissampelos mucronata	Meninspermaceae	Basal eudicots	MAGPIE:cmu_CMUCC1PF_Trinity--comp1180_c1_seq1	Phytometasyn
CochSPT	Corydalis chelanthifolia	Papaveraceae	Basal eudicots	MAGPIE:cch_CCHRT1PF_Velvet--Contig2227	Phytometasyn
ColiSPT	Corydalis_linstowiana	Papaveraceae	Basal eudicots	ZGQD_scaffold_2001970	1kP
EscaSPT	Eschscholzia californica	Papaveraceae	Basal eudicots	EscaSPT	Pabon-Mora et.al 2014
EuplSPT	Euptelea_pleiosperma	Eupteleaceae	Basal eudicots	QTJY_scaffold_2060862	1kP
GlflSPT	Glaucium flavum	Papaveraceae	Basal eudicots	MAGPIE:gfl_GFLRT2PF_Trinity--comp34420_c0_seq3	Phytometasyn
GlflSPT2	Glaucium flavum	Papaveraceae	Basal eudicots	MAGPIE:gfl_GFLRT2PF_Trinity--comp34420_c4_seq2	Phytometasyn
GumaALC	Gunnera manicata	Gunneraceae	Core eudicots		Pabon-Mora et.al 2014
GumaSPT	Gunnera manicata	Gunneraceae	Core eudicots		Pabon-Mora et.al 2014
HegoSPT	Hedyosmun goudotianum	Chloranthaceae	Basal angiosperms	TRINITY_DN47994_c8_g2_i1	EVODEVO
HycaSPT	Hydrastis canadensis	Ranunculaceae	Basal eudicots	MAGPIE:hca_HCART1PF_Trinity--comp38741_c0_seq1	Phytometasyn
HycaSPT2	Hydrastis canadensis	Ranunculaceae	Basal eudicots	MAGPIE:hca_HCARH2PF_Trinity--comp311061_c0_seq1	Phytometasyn
HypeALC	Hypericum perforatum	Hypericaceae	Core eudicots	MAGPIE:hpe_HPEGL1JP_Velvet--Contig8090	Phytometasyn
HyprSPT	Hypecoum_procumbens	Papaveraceae	Basal eudicots	NMGG_scaffold_2061267	1kP
JediSPT1	Jeffersonia diphylla	Berberidaceae	Basal eudicots	MAGPIE:jdi_JDIRT1PF_Trinity--comp7493_c1_seq1	Phytometasyn
JediSPT2	Jeffersonia diphylla	Berberidaceae	Basal eudicots	MAGPIE:jdi_JDIRT1PF_Trinity--comp7493_c1_seq2	Phytometasyn
MecaSPT	Menispermum canadense	Menispermaceae	Basal eudicots	MAGPIE:Mec_MCARH1PF_Trinity--comp45214_c0_seq1	Phytometasyn
MetrSPT	Medicago trunculata	Fabaceae	Core eudicots		Pabon-Mora et.al 2014
NadoSPT	Nandina domestica	Berberidaceae	Basal eudicots	MAGPIE:ndo_NDORT1PF_Trinity--comp15196_c1_seq1	Phytometasyn
NisaSPT	Nigella sativa	Ranunculaceae	Basal eudicots	MAGPIE:nsa_NSART1PF_Trinity--comp19673_c0_seq1	Phytometasyn
OrsaSPT1	Oryza sativa	Poaceae	Monocots		Pabon-Mora et.al 2014
OrsaSPT2	Oryza sativa	Poaceae	Monocots		Pabon-Mora et.al 2014
PabraSPT	Papaver bracteatum	Papaveraceae	Basal eudicots		Pabon-Mora et.al 2014
ParhSPT	Papaver_rhoeas	Papaveraceae	Basal eudicots	MVTX_scaffold_2101636	1kP
ParhSPT2	Papaver_rhoeas	Papaveraceae	Basal eudicots	IORZ_scaffold_2014439	1kP
PaseSPT1	Papaver_setigerum	Papaveraceae	Basal eudicots	FNXH_scaffold_2026104/STDO_scaffold_2021233	1kP
PaseSPT2	Papaver_setigerum	Papaveraceae	Basal eudicots	MIKW_scaffold_2108073	1kP
PasoSPT1	Papaver_somniferum	Papaveraceae	Basal eudicots	FPYZ_scaffold_2028504/BMRX_scaffold_2009219	1kP
PasoSPT2	Papaver_somniferum	Papaveraceae	Basal eudicots	KKCW_scaffold_2006880	1kP
PasoSPT3	Papaver_somniferum	Papaveraceae	Basal eudicots		Pabon-Mora et.al 2014
SacaSPT	Sanguinaria canadensis	Papaveraceae	Basal eudicots	MAGPIE:sca_SCARH1PF_Velvet--Contig8516	Phytometasyn
SolyALC	Solanum lycopersicum	Solanaceae	Core eudicots		Pabon-Mora et.al 2014
SolySPT	Solanum lycopersicum	Solanaceae	Core eudicots		Pabon-Mora et.al 2014
StdiSPT	Stylophorum diphyllum	Papaveraceae	Basal eudicots	MAGPIE:sdi_SDIST1PF_Trinity--comp27539_c0_seq1	Phytometasyn
StjaALC	Streptosolen jamesonii	Solanaceae	Core eudicots	MG452742.1	NCBI
StjaSPT1	Streptosolen jamesonii	Solanaceae	Core eudicots	MG452743.1	NCBI
StjaSPT2	Streptosolen jamesonii	Solanaceae	Core eudicots	MG452744.1	NCBI
ThflSPT	Thalictrum flavum	Ranunculaceae	Basal eudicots	MAGPIE:tfl_TFLRT1PF_Trinity--comp9900_c0_seq1	Phytometasyn
ThthSPT	Thalictrum_thalictroides	Ranunculaceae	Basal eudicots		Pabon-Mora et.al 2014
TicoSPT2	Tinospora cordifolia	Menispermaceae	Basal eudicots	MAGPIE:tco_TCOCC1PF_Trinity--comp7169_c0_seq1	Phytometasyn
VaheSPT	Vancouveria hexandra	Berberidaceae	Basal eudicots	MAGPIE:vhe_VHALF1JP_Trinity--comp92500_c0_seq1	Phytometasyn
ViviALC	Vitis vinifera	Vitaceae	Core eudicots		Pabon-Mora et.al 2014
ViviSPT	Vitis vinifera	Vitaceae	Core eudicots		Pabon-Mora et.al 2014
XasiSPT	Xanthorhiza simplicissima	Ranunculaceae	Basal eudicots	MAGPIE:xsi_XSIRH1PF_Trinity--comp284626_c1_seq1	Phytometasyn
XasiSPT2	Xanthorhiza simplicissima	Ranunculaceae	Basal eudicots	MAGPIE:xsi_XSIRT1PF_Trinity--comp31519_c0_seq1	Phytometasyn
ZemaSPT1	Zea mays	Poaceae	Monocots		Pabon-Mora et.al 2014
ZemaSPT2	Zea mays	Poaceae	Monocots		Pabon-Mora et.al 2014

## Sheet: AP1_FUL
Gene	Specie	Family	Group	Gene ID	Database
AkquFL1	Aquebia quinata	Lardizabalaceae	Basal eudicots	TRINITY_DN18503_c5_g5_i1	EVODEVO
AkquFL2	Aquebia quinata	Lardizabalaceae	Basal eudicots	TRINITY_DN18503_c5_g2_i3	EVODEVO
AkquFL3	Aquebia quinata	Lardizabalaceae	Basal eudicots	TRINITY_DN18503_c5_g1_i3	EVODEVO
AktrFL1	Akebia trifoliata	Lardizabalaceae	Basal eudicots	AY627632.1	Pabon-Mora et.al 2013
AktrFL2	Akebia trifoliata	Lardizabalaceae	Basal eudicots	GU357459.1	Pabon-Mora et.al 2013
AlyrAGL79	Arabidopsis lyrata	Brassicaceae	Core eudicots		Pabon-Mora et.al 2014
AlyrAP1	Arabidopsis lyrata	Brassicaceae	Core eudicots		Pabon-Mora et.al 2014
AlyrCAL	Arabidopsis lyrata	Brassicaceae	Core eudicots		Pabon-Mora et.al 2014
AlyrFUL	Arabidopsis lyrata	Brassicaceae	Core eudicots		Pabon-Mora et.al 2014
AmtrFL	Amborella trichopoda	Amborellaceae	Basal angiosperms	FD435144.1 Atr02b_10_B01_C011.g1	Madrigal et.al 2021
AnhuFL1	Anemone_hupenhensis	Ranunculaceae	Basal eudicots	ZUHO_scaffold_2138299	1kP
AnhuFL2	Anemone_hupenhensis	Ranunculaceae	Basal eudicots	ZUHO_scaffold_2140622	1kP
AnsylFL1	Anemone sylvestris	Ranunculaceae	Basal eudicots	KF500141.1	Pabon-Mora et.al 2013
AqcoFL1A	Aquilegia coerulea	Ranunculaceae	Basal eudicots	JX680252.1/KF500133.1	Pabon-Mora et.al 2013
AqcoFL1B	Aquilegia coerulea	Ranunculaceae	Basal eudicots	JX680253.1/KF500134.1	Pabon-Mora et.al 2013
ArfiFL	Aristolochia fimbriata	Aristolochiaceae	Basal angiosperms	KT957084.1/KF500113.1	Madrigal et.al 2021
ArmeFL1	Argemone mexicana	Papaveraceae	Basal eudicots	KF500126.1	Pabon-Mora et.al 2013
ArmeFL2	Argemone mexicana	Papaveraceae	Basal eudicots	KF500127.1	Pabon-Mora et.al 2013
ArmeFL3	Argemone mexicana	Papaveraceae	Basal eudicots	KF500163.1	Pabon-Mora et.al 2013
ArmeFL4	Argemone mexicana	Papaveraceae	Basal eudicots	KF500162.1	Pabon-Mora et.al 2013
ArthAGL71	Arabidopsis thaliana	Brassicaceae	Core eudicots	AT3G30260.1	Madrigal et.al 2021
ArthAGL79	Arabidopsis thaliana	Brassicaceae	Core eudicots	AT5G51870.3	Pabon-Mora et.al 2014
ArthAP1	Arabidopsis thaliana	Brassicaceae	Core eudicots	AT1G69120.1	Madrigal et.al 2021
ArthCAL	Arabidopsis thaliana	Brassicaceae	Core eudicots	AT1G26310.1	Madrigal et.al 2021
ArthFUL	Arabidopsis thaliana	Brassicaceae	Core eudicots	AT5G60910.1	Madrigal et.al 2021
BebeFL1	Berberis bealei	Berberidaceae	Basal eudicots	JN593334.1	Pabon-Mora et.al 2013
BegiFL1	Berberis gilgiana	Berberidaceae	Basal eudicots	KF500145.1	Pabon-Mora et.al 2013
BegiFL2	Berberis gilgiana	Berberidaceae	Basal eudicots	KF500142.1	Pabon-Mora et.al 2013
BegiFL3	Berberis gilgiana	Berberidaceae	Basal eudicots	KF500143.1	Pabon-Mora et.al 2013
BegiFL4	Berberis gilgiana	Berberidaceae	Basal eudicots	KF500144.1	Pabon-Mora et.al 2013
BethFL1	Berberis thunbergii	Berberidaceae	Basal eudicots	KF500149.1	Pabon-Mora et.al 2013
BofrFL1	Bocconia frutescens	Papaveraceae	Basal eudicots	KF500160.1	Pabon-Mora et.al 2013
BofrFL2	Bocconia frutescens	Papaveraceae	Basal eudicots	KF500161.1	Pabon-Mora et.al 2013
BrraAGL79	Brassica rapa	Brassicaceae	Core eudicots		Pabon-Mora et.al 2014
BrraAP1	Brassica rapa	Brassicaceae	Core eudicots		Pabon-Mora et.al 2014
BrraAP1_2	Brassica rapa	Brassicaceae	Core eudicots		Pabon-Mora et.al 2014
BrraCAL	Brassica rapa	Brassicaceae	Core eudicots		Pabon-Mora et.al 2014
BrraFUL	Brassica rapa	Brassicaceae	Core eudicots		Pabon-Mora et.al 2014
CapaAP1	Carica papaya	Caricaceae	Core eudicots		Pabon-Mora et.al 2014
CaruAGL79	Capsella rubella	Brassicaceae	Core eudicots		Pabon-Mora et.al 2014
CaruAP1	Capsella rubella	Brassicaceae	Core eudicots		Pabon-Mora et.al 2014
CaruCAL	Capsella rubella	Brassicaceae	Core eudicots		Pabon-Mora et.al 2014
CaruFUL	Capsella rubella	Brassicaceae	Core eudicots		Pabon-Mora et.al 2014
CaseFL1	Capnoides sempervirens	Papaveraceae	Basal eudicots	KF500118.1	Pabon-Mora et.al 2013
CeveFL1	Ceratocapnos_vesicaria	Papaveraceae	Basal eudicots	UDHA_scaffold_2027222	1kP
CeveFL2	Ceratocapnos_vesicaria	Papaveraceae	Basal eudicots	UDHA_scaffold_2025578	1kP
ChmaFL1	Chelidonium majus	Papaveraceae	Basal eudicots	AY306144.1	Pabon-Mora et.al 2013
ChmaFL2	Chelidonium majus	Papaveraceae	Basal eudicots	AY306145.1	Pabon-Mora et.al 2013
ChspFL	Chloranthus spicatus	Chloranthaceae	Basal angiosperms	TRINITY_DN19091_c2_g1_i1	EVODEVO
ChspFL1	Chloranthus spicatus	Chloranthaceae	Basal angiosperms	TRINITY_DN19091_c2_g5_i2	EVODEVO
CimuFL	Cissampelos mucronata	Menispermaceae	Basal eudicots	MAGPIE:cmu_CMUCC1PF_Trinity--comp54106_c0_seq1	Phytometasyn
CljoFL1	Clematis marmoraria x Clematis paniculata cultivar Joe	Ranunculaceae	Basal eudicots	KF500139.1	Pabon-Mora et.al 2013
ClutFL1	Pseudofumaria lutea	Papaveraceae	Basal eudicots	KF500117.1	Pabon-Mora et.al 2013
ClutFL2	Pseudofumaria lutea	Papaveraceae	Basal eudicots	KF500116.1	Pabon-Mora et.al 2013
ClutFL3	Pseudofumaria lutea	Papaveraceae	Basal eudicots	KF500153.1	Pabon-Mora et.al 2013
CochFL1	Corydalis cheilanthifolia	Papaveraceae	Basal eudicots	KF500119.1	Pabon-Mora et.al 2013
CochFL2	Corydalis cheilanthifolia	Papaveraceae	Basal eudicots	KF500154.1	Pabon-Mora et.al 2013
CyveFL1	Cysticapnos vesicaria	Papaveraceae	Basal eudicots	KF500121.1	Pabon-Mora et.al 2013
DascFL1	Dactylicapnos scandens	Papaveraceae	Basal eudicots	KF500120.1	Pabon-Mora et.al 2013
DascFL2	Dactylicapnos scandens	Papaveraceae	Basal eudicots	KF500151.1	Pabon-Mora et.al 2013
DeinFL1	Decaisnea insignis	Lardizabalaceae	Basal eudicots	DQ656556.1	Pabon-Mora et.al 2013
DeinFL2	Decaisnea insignis	Lardizabalaceae	Basal eudicots	DQ656557.1	Pabon-Mora et.al 2013
DiexFL1	Dicentra eximia	Papaveraceae	Basal eudicots	KF500115.1	Pabon-Mora et.al 2013
DiexFL2	Dicentra eximia	Papaveraceae	Basal eudicots	KF500155.1	Pabon-Mora et.al 2013
DyplFL1	Dysosma pleiantha	Berberidaceae	Basal eudicots	JN593333.1	Pabon-Mora et.al 2013
EochFL1	Eomecon chionantha	Papaveraceae	Basal eudicots	KF500122.1	Pabon-Mora et.al 2013
EpsaFL1	Epimedium sagittatum	Berberidaceae	Basal eudicots	JN590216.1	Pabon-Mora et.al 2013
ErhyFL1	Eranthis hyemalis	Ranunculaceae	Basal eudicots	KF500140.1	Pabon-Mora et.al 2013
ErhyFL2	Eranthis hyemalis	Ranunculaceae	Basal eudicots	KF500138.1	Pabon-Mora et.al 2013
EscaFL1	Eschscholzia californica	Papaveraceae	Basal eudicots	HM592297.1	Pabon-Mora et.al 2013
EscaFL2	Eschscholzia californica	Papaveraceae	Basal eudicots	HM592298.1	Pabon-Mora et.al 2013
EscaFL3	Eschscholzia californica	Papaveraceae	Basal eudicots	KF500168.1	Pabon-Mora et.al 2013
EuplFL1	Euptelea pleiosperma	Eupteleaceae	Basal eudicots	DQ656558.1	Pabon-Mora et.al 2013
EuplFL2	Euptelea pleiosperma	Eupteleaceae	Basal eudicots	DQ656559.1	Pabon-Mora et.al 2013
GlflFL1	Glaucium flavum	Papaveraceae	Basal eudicots	MAGPIE:gfl_GFLRT1PF_Velvet--Singlet18941	Phytometasyn
GlflFL2	Glaucium flavum	Papaveraceae	Basal eudicots	MAGPIE:gfl_GFLRT1PF_Velvet--Contig9230	Phytometasyn
GlflFL3	Glaucium flavum	Papaveraceae	Basal eudicots	MAGPIE:gfl_GFLRT1PF_Velvet--Singlet15880	Phytometasyn
HegoFL	Hedyosmun goudotianum	Chloranthaceae	Basal angiosperms	TRINITY_DN49988_c6_g3_i4	EVODEVO
HegoFL1	Hedyosmun goudotianum	Chloranthaceae	Basal angiosperms	TRINITY_DN48264_c1_g2_i2	EVODEVO
HehyFL1	Helleborus x hybridus	Ranunculaceae	Basal eudicots	KF500135.1	Pabon-Mora et.al 2013
HehyFL2	Helleborus x hybridus	Ranunculaceae	Basal eudicots	KF500171.1	Pabon-Mora et.al 2013
HycaFL1	Hydrastis canadensis	Ranunculaceae	Basal eudicots	KF500136.1	Pabon-Mora et.al 2013
HycaFL2	Hydrastis canadensis	Ranunculaceae	Basal eudicots	KF500172.1	Pabon-Mora et.al 2013
HypeCAL	Hypericum perforatum	Hypericaceae	Core eudicots	MAGPIE:hpe_HPEGL1JP_Velvet--Contig10590	Phytometasyn
HypeCAL2	Hypericum perforatum	Hypericaceae	Core eudicots	MAGPIE:hpe_HPEGL1JP_Velvet--Contig27087	Phytometasyn
HypeCAL3	Hypericum perforatum	Hypericaceae	Core eudicots	MAGPIE:hpe_HPEGL1JP_Velvet--Contig10589	Phytometasyn
HypeFUL	Hypericum perforatum	Hypericaceae	Core eudicots	MAGPIE:hpe_HPEGL1JP_Velvet--Contig19491	Phytometasyn
HypeFUL2	Hypericum perforatum	Hypericaceae	Core eudicots	MAGPIE:hpe_HPEGL1JP_Velvet--Contig13188	Phytometasyn
HyprFL1	Hypecoum_procumbens	Papaveraceae	Basal eudicots	NMGG_scaffold_2062706	1kP
HyprFL2	Hypecoum_procumbens	Papaveraceae	Basal eudicots	NMGG_scaffold_2006711	1kP
JediFL1	Jeffersonia diphylla	Berberidaceae	Basal eudicots	KF500146.1	Pabon-Mora et.al 2013
LaspFL1	Lamprocapnos spectabilis	Papaveraceae	Basal eudicots	KF500114.1	Pabon-Mora et.al 2013
LaspFL2	Lamprocapnos spectabilis	Papaveraceae	Basal eudicots	KF500152.1	Pabon-Mora et.al 2013
MaaqFL	Mahonia aquifolium	Berberidaceae	Basal eudicots	MAGPIE:maq_MAQBA1PF_Trinity--comp5662_c1_seq1	Phytometasyn
MacoFL1	Macleaya cordata	Papaveraceae	Basal eudicots	KF500124.1	Pabon-Mora et.al 2013
MacoFL2	Macleaya cordata	Papaveraceae	Basal eudicots	KF500123.1	Pabon-Mora et.al 2013
MacoFL3	Macleaya cordata	Papaveraceae	Basal eudicots	KF500158.1	Pabon-Mora et.al 2013
MacoFl4	Macleaya cordata	Papaveraceae	Basal eudicots	KF500159.1	Pabon-Mora et.al 2013
MecaFL1	Meconopsis cambrica	Papaveraceae	Basal eudicots	KF500129.1	Pabon-Mora et.al 2013
MecaFL3	Meconopsis cambrica	Papaveraceae	Basal eudicots	KF500165.1	Pabon-Mora et.al 2013
MecaFL4	Meconopsis cambrica	Papaveraceae	Basal eudicots	MAGPIE:Mec_MCARH1PF_Trinity--comp27196_c0_seq1	Phytometasyn
MetrAGL79	Medicago trunculata	Fabaceae	Core eudicots		Pabon-Mora et.al 2014
MetrAP1	Medicago trunculata	Fabaceae	Core eudicots		Pabon-Mora et.al 2014
MetrAP1_2	Medicago trunculata	Fabaceae	Core eudicots		Pabon-Mora et.al 2014
NadoFL1	Nandina domestica	Berberidaceae	Basal eudicots	KF500147.1	Pabon-Mora et.al 2013
NadoFL2	Nandina domestica	Berberidaceae	Basal eudicots	KF500148.1	Pabon-Mora et.al 2013
NidaFL1	Nigella damascena	Ranunculaceae	Basal eudicots	KT984409.1	Pabon-Mora et.al 2013
NidaFL2	Nigella damascena	Ranunculaceae	Basal eudicots	KT984410.1	Pabon-Mora et.al 2013
NisaFL1	Nigella sativa	Ranunculaceae	Basal eudicots	KF500137	Pabon-Mora et.al 2013
NisaFL2	Nigella sativa	Ranunculaceae	Basal eudicots	KF500169.1	Pabon-Mora et.al 2013
OrsaMADS14	Oryza sativa	Poaceae	Monocots	AF058697.1	Madrigal et.al 2021
OrsaMADS15	Oryza sativa	Poaceae	Monocots	AF058698.1	Madrigal et.al 2021
OrsaMADS18	Oryza sativa	Poaceae	Monocots	AF091458.1	Madrigal et.al 2021
PaatFL1	Papaver atlanticum	Papaveraceae	Basal eudicots	KF500132.1	Pabon-Mora et.al 2013
PabrFL1	Papaver bracteatum	Papaveraceae	Basal eudicots	KF500131.1	Pabon-Mora et.al 2013
PabrFL2	Papaver bracteatum	Papaveraceae	Basal eudicots	KF500166.1	Pabon-Mora et.al 2013
PapnFL1		Papaveraceae	Basal eudicots		Pabon-Mora et.al 2013
PapnFL2		Papaveraceae	Basal eudicots		Pabon-Mora et.al 2013
PapsFL1		Papaveraceae	Basal eudicots		Pabon-Mora et.al 2013
ParhFL1	Papaver rhoeas	Papaveraceae	Basal eudicots	KF500130.1	Pabon-Mora et.al 2013
ParhFL2	Papaver rhoeas	Papaveraceae	Basal eudicots	KF500167.1	Pabon-Mora et.al 2013
PaseFL1	Papaver_setigerum	Papaveraceae	Basal eudicots	STDO_scaffold_2018020	1kP
PaseFL2	Papaver_setigerum	Papaveraceae	Basal eudicots	STDO_scaffold_2018019	1kP
PaseFL3	Papaver_setigerum	Papaveraceae	Basal eudicots	EPRK_scaffold_2110449	1kP
PaseFL4	Papaver_setigerum	Papaveraceae	Basal eudicots	STDO_scaffold_2018018	1kP
PaseFL5	Papaver_setigerum	Papaveraceae	Basal eudicots	FNXH_scaffold_2009061	1kP
PaseFL6	Papaver_setigerum	Papaveraceae	Basal eudicots	EPRK_scaffold_2010023	1kP
PaseFL7	Papaver_setigerum	Papaveraceae	Basal eudicots	JSVC_scaffold_2014519	1kP
PasoFL1	Papaver somniferum	Papaveraceae	Basal eudicots	AY306177.1	Madrigal et.al 2021
PasoFL2	Papaver somniferum	Papaveraceae	Basal eudicots	AY306178.1	Madrigal et.al 2021
PopeFL	Podophyllum_peltatum	Berberidaceae	Basal eudicots	WFBF_scaffold_2042950	1kP
RabuFL1	Ranunculus bulbosus	Ranunculaceae	Basal eudicots	AY306179.1	Pabon-Mora et.al 2013
RabuFL2	Ranunculus bulbosus	Ranunculaceae	Basal eudicots	AY306180.1	Pabon-Mora et.al 2013
RabuFL3	Ranunculus bulbosus	Ranunculaceae	Basal eudicots		Pabon-Mora et.al 2013
RabuFL4	Ranunculus bulbosus	Ranunculaceae	Basal eudicots		Pabon-Mora et.al 2013
RascFL1					Pabon-Mora et.al 2013
RascFL2					Pabon-Mora et.al 2013
RascFL3					Pabon-Mora et.al 2013
RocoFL1	Rommeya coulteri	Papaveraceae	Basal eudicots	KF500128.1	Pabon-Mora et.al 2013
RocoFL2	Rommeya coulteri	Papaveraceae	Basal eudicots	KF500164.1	Pabon-Mora et.al 2013
SIchFL1					Pabon-Mora et.al 2013
SIchFL2					Pabon-Mora et.al 2013
SacaFL	Sanguinaria canadensis	Papaveraceae	Basal eudicots	KF500157.1	Pabon-Mora et.al 2013
SachFL1	Sarcandra chloranthoides	Chloranthaceae	Basal angiosperms	TRINITY_DN12747_c0_g1_i6	EVODEVO
SachFL2	Sarcandra chloranthoides	Chloranthaceae	Basal angiosperms	TRINITY_DN12747_c0_g1_i4	EVODEVO
SachFL3	Sarcandra chloranthoides	Chloranthaceae	Basal angiosperms	TRINITY_DN12604_c1_g15_i1	EVODEVO
SaheFL	Saruma henryi	Aristolochiaceae	Basal angiosperms	KF500102.1	Madrigal et.al 2021
SolyAGL79	Solanum lycopersicum	Solanaceae	Core eudicots		Pabon-Mora et.al 2014
SolyAGL792	Solanum lycopersicum	Solanaceae	Core eudicots		Pabon-Mora et.al 2014
SolyFUL	Solanum lycopersicum	Solanaceae	Core eudicots		Pabon-Mora et.al 2014
SolyFUL1	Solanum lycopersicum	Solanaceae	Core eudicots	Solyc06g069430.2.1	Madrigal et.al 2021
SolyFUL2	Solanum lycopersicum	Solanaceae	Core eudicots	Solyc03g114830.2.1	Madrigal et.al 2021
SolyFUL3	Solanum lycopersicum	Solanaceae	Core eudicots		Pabon-Mora et.al 2014
SolyMBP10	Solanum lycopersicum	Solanaceae	Core eudicots	Solyc02g065730.1.1	Madrigal et.al 2021
SolyMBP20	Solanum lycopersicum	Solanaceae	Core eudicots	Solyc02g089210.2.1	Madrigal et.al 2021
SolyMC	Solanum lycopersicum	Solanaceae	Core eudicots	Solyc05g056620.1.1	Madrigal et.al 2021
StdyFL1	Stylophorum diphyllum	Papaveraceae	Basal eudicots	KF500125.1	Pabon-Mora et.al 2013
StdyFL2	Stylophorum diphyllum	Papaveraceae	Basal eudicots	KF500156.1	Pabon-Mora et.al 2013
StjaFUL	Streptosolen jamesonii	Solanaceae	Core eudicots	MH931164.1	EVODEVO
StjaFUL1	Streptosolen jamesonii	Solanaceae	Core eudicots	MH931165.1	EVODEVO
StjaFUL2	Streptosolen jamesonii	Solanaceae	Core eudicots	MH931166.1	EVODEVO
StjaMBP20	Streptosolen jamesonii	Solanaceae	Core eudicots	MH931167.1	EVODEVO
ThthFL1	Thalictrum Thalictroides	Ranunculaceae	Basal eudicots		Pabon-Mora et.al 2014
ThthFL2	Thalictrum Thalictroides	Ranunculaceae	Basal eudicots		Pabon-Mora et.al 2014
VaheFL	Vancouveria hexandra	Berberidaceae	Basal eudicots		Pabon-Mora et.al 2014
ViviAP1	Vitis vinifera	Vitaceae	Core eudicots		Pabon-Mora et.al 2014
ViviFUL	Vitis vinifera	Vitaceae	Core eudicots		Pabon-Mora et.al 2014
ViviFUL2	Vitis vinifera	Vitaceae	Core eudicots		Pabon-Mora et.al 2014
XasiFL1A	Xanthorhiza simplicissima	Ranunculaceae	Basal eudicots	MAGPIE:xsi_XSIRH1PF_Trinity--comp287741_c3_seq1
XasiFL2	Xanthorhiza simplicissima	Ranunculaceae	Basal eudicots	MAGPIE:xsi_XSIRH1PF_Trinity--comp276536_c0_seq1
ZemaAP1	Zea mays	Poaceae	Monocots		Pabon-Mora et.al 2014
ZemaMADS15	Zea mays	Poaceae	Monocots		Pabon-Mora et.al 2014
ZemaMADS18	Zea mays	Poaceae	Monocots		Pabon-Mora et.al 2014
ZemaMADS3	Zea mays	Poaceae	Monocots		Pabon-Mora et.al 2014
ZemaMADS4	Zea mays	Poaceae	Monocots		Pabon-Mora et.al 2014

## Sheet: AP2_TOE3
Gene	Specie	Family	Group	Gene ID	Database
AmtrAP2	Amborella trichopoda	Amborellaceae	Basal angiosperms		Zumajo-Cardona & Pabón_Mora 2016
AnhuAP2	Anemone_hupenhensis	Ranunculaceae	Basal eudicots	ZUHO_scaffold_2023267	1kP
AnpuAP2	Anemone_pulsatilla	Ranunculaceae	Basal eudicots	UPOG_scaffold_2014961	1kP
AnpuAP2_2	Anemone_pulsatilla	Ranunculaceae	Basal eudicots	UPOG_scaffold_2003583	1kP
AqcoAP2	Aquilegia coerulea	Ranunculaceae	Basal eudicots		Zumajo-Cardona & Pabón_Mora 2016
AqcoAP22	Aquilegia coerulea	Ranunculaceae	Basal eudicots		Zumajo-Cardona & Pabón_Mora 2016
ArfiAP2	Aristolochia fimbriata	Aristolochiaceae	Basal angiosperms		Zumajo-Cardona & Pabón_Mora 2016
ArlyAP2	Arabidopsis lyrata	Brassicaceae	Core eudicots	AL7G13680.t1 CDS	Zumajo-Cardona & Pabón_Mora 2016
ArlyTOE3	Arabidopsis lyrata	Brassicaceae	Core eudicots	AL8G44170.t1 CDS	Zumajo-Cardona & Pabón_Mora 2016
ArthAP2	Arabidopsis thaliana	Brassicaceae	Core eudicots		Zumajo-Cardona & Pabón_Mora 2016
ArthTOE3	Arabidopsis thaliana	Brassicaceae	Core eudicots		Zumajo-Cardona & Pabón_Mora 2016
BethAP2	Berberis thunbergii	Berberidaceae	Basal eudicots	MAGPIE:bth_BTHRT1PF_Trinity--comp2816_c2_seq1	Phytometasyn
BofrAP2	Bocconia frutescens	Papaveraceae	Basal eudicots	KU898266.1	NCBI
BofrAP22	Bocconia frutescens	Papaveraceae	Basal eudicots	KU898267.1	NCBI
BrraAP2	Brassica rapa	Brassicaceae	Core eudicots		Zumajo-Cardona & Pabón_Mora 2016
BrraAP22	Brassica rapa	Brassicaceae	Core eudicots		Zumajo-Cardona & Pabón_Mora 2016
BrraTOE3	Brassica rapa	Brassicaceae	Core eudicots		Zumajo-Cardona & Pabón_Mora 2016
CapaAP2	Carica papaya	Caricaceae	Core eudicots		Zumajo-Cardona & Pabón_Mora 2016
CaruAP2	Capsella rubella	Brassicaceae	Core eudicots		Zumajo-Cardona & Pabón_Mora 2016
CaruTOE3	Capsella rubella	Brassicaceae	Core eudicots		Zumajo-Cardona & Pabón_Mora 2016
CaseAP2	Capnoides_sempervirens	Papaveraceae	Basal eudicots	AUGV_scaffold_2010661	1kP
CaseAP2_2	Capnoides_sempervirens	Papaveraceae	Basal eudicots	AUGV_scaffold_2010663	1kP
CaseAP2_3	Capnoides_sempervirens	Papaveraceae	Basal eudicots	AUGV_scaffold_2010662	1kP
CeveAP2	Ceratocapnos_vesicaria	Papaveraceae	Basal eudicots	UDHA_scaffold_2006794	1kP
CeveAP2_2	Ceratocapnos_vesicaria	Papaveraceae	Basal eudicots	UDHA_scaffold_2006793	1kP
CeveAP2_3	Ceratocapnos_vesicaria	Papaveraceae	Basal eudicots	UDHA_scaffold_2006797	1kP
CeveAP2_4	Ceratocapnos_vesicaria	Papaveraceae	Basal eudicots	UDHA_scaffold_2006795	1kP
ChmaAP2	Chelidonium majus	Papaveraceae	Basal eudicots	MAGPIE:chm_CMAST2PF_Velvet--Singlet23241	Phytometasyn
ChmaAP2_2	Chelidonium majus	Papaveraceae	Basal eudicots	MAGPIE:chm_CMART2PF_Velvet--Contig10574	Phytometasyn
CimuAP2	Cissampelos mucronata	Menispermaceae	Basal eudicots	MAGPIE:cmu_CMUCC1PF_Trinity--comp42548_c0_seq1	Phytometasyn
CochAP2	Corydalis chelanthifolia	Papaveraceae	Basal eudicots	MAGPIE:cch_CCHRT1PF_Velvet--Contig20244	Phytometasyn
CochAP2_2	Corydalis chelanthifolia	Papaveraceae	Basal eudicots	MAGPIE:cch_CCHRT1PF_Velvet--Contig22742	Phytometasyn
CochAP2_3	Corydalis chelanthifolia	Papaveraceae	Basal eudicots	MAGPIE:cch_CCHRT1PF_Velvet--Singlet97324	Phytometasyn
CochAP2_4	Corydalis chelanthifolia	Papaveraceae	Basal eudicots	MAGPIE:cch_CCHRT1PF_Velvet--Contig25136	Phytometasyn
EscaAP2	Eschscholzia_californica	Papaveraceae	Basal eudicots		Zumajo-Cardona & Pabón_Mora 2016
EscaAP2_2	Eschscholzia_californica	Papaveraceae	Basal eudicots		Zumajo-Cardona & Pabón_Mora 2016
EuplAP2	Euptelea_pleiosperma	Eupteleaceae	Basal eudicots	QTJY_scaffold_2013810	1kP
EuplAP2_2	Euptelea_pleiosperma	Eupteleaceae	Basal eudicots	QTJY_scaffold_2012764	1kP
GlflAP2	Glaucium flavum	Papaveraceae	Basal eudicots	MAGPIE:gfl_GFLRT2PF_Trinity--comp31949_c2_seq1	Phytometasyn
GlflAP2_3	Glaucium flavum	Papaveraceae	Basal eudicots	MAGPIE:gfl_GFLRT2PF_Trinity--comp39057_c0_seq1	Phytometasyn
HycaAP2	Hydrastis canadensis	Ranunculaceae	Basal eudicots	MAGPIE:hca_HCART1PF_Trinity--comp4910_c0_seq2	Phytometasyn
HycaAP2_3	Hydrastis canadensis	Ranunculaceae	Basal eudicots	MAGPIE:hca_HCARH2PF_Trinity--comp337522_c6_seq1	Phytometasyn
HycaAP2_4	Hydrastis canadensis	Ranunculaceae	Basal eudicots	MAGPIE:hca_HCART1PF_Trinity--comp10311_c0_seq1	Phytometasyn
HyprAP2	Hypecoum_procumbens	Hypericaceae	Core eudicots	NMGG_scaffold_2014124	1kP
HyprAP2_3	Hypecoum_procumbens	Hypericaceae	Core eudicots	NMGG_scaffold_2009320	1kP
JediAP2	Jeffersonia diphylla	Berberidaceae	Basal eudicots	MAGPIE:jdi_JDIRT1PF_Trinity--comp4536_c0_seq1	Phytometasyn
JediAP2_2	Jeffersonia diphylla	Berberidaceae	Basal eudicots	MAGPIE:jdi_JDIRT1PF_Trinity--comp5417_c0_seq1	Phytometasyn
MaaqAP2	Mahonia aquifolium	Berberidaceae	Basal eudicots	MAGPIE:maq_MAQBA1PF_Trinity--comp2967_c1_seq3	Phytometasyn
MecaAP2	Menispermum canadense	Menispermaceae	Basal eudicots	MAGPIE:Mec_MCARH1PF_Trinity--comp15277_c1_seq1	Phytometasyn
MetrAP2	Medicago trunculata	Fabaceae	Core eudicots		Zumajo-Cardona & Pabón_Mora 2016
NadoAP2	Nandina domestica	Berberidaceae	Basal eudicots	MAGPIE:ndo_NDORT1PF_Trinity--comp4915_c2_seq2	Phytometasyn
NadoAP2_2	Nandina domestica	Berberidaceae	Basal eudicots	MAGPIE:ndo_NDORT1PF_Trinity--comp15583_c0_seq1	Phytometasyn
NadoAP2_3	Nandina domestica	Berberidaceae	Basal eudicots	MAGPIE:ndo_NDORT1PF_Trinity--comp4915_c2_seq1	Phytometasyn
NisaAP2_2	Nigella sativa	Ranunculaceae	Basal eudicots	MAGPIE:nsa_NSART1PF_Trinity--comp3848_c1_seq1	Phytometasyn
NisaAP2_3	Nigella sativa	Ranunculaceae	Basal eudicots	MAGPIE:nsa_NSART1PF_Trinity--comp17956_c0_seq1	Phytometasyn
OrsaAP2	Oryza sativa	Poaceae	Monocots		Zumajo-Cardona & Pabón_Mora 2016
OrsaAP2_2	Oryza sativa	Poaceae	Monocots		Zumajo-Cardona & Pabón_Mora 2016
PabrAP2_2	Papaver bracteatum	Papaveraceae	Basal eudicots	MAGPIE:pbr_PBRST1PF_Velvet--Contig10087	Phytometasyn
PabrAP2_3	Papaver bracteatum	Papaveraceae	Basal eudicots	MAGPIE:pbr_PBRST1PF_Velvet--Contig986	Phytometasyn
ParhAP2	Papaver_rhoeas	Papaveraceae	Basal eudicots	MVTX_scaffold_2021199	1kP
ParhAP2_2	Papaver_rhoeas	Papaveraceae	Basal eudicots	IORZ_scaffold_2032237	1kP
ParhAP2_3	Papaver_rhoeas	Papaveraceae	Basal eudicots	ACYX_scaffold_2029477	1kP
PaseAP2	Papaver_setigerum	Papaveraceae	Basal eudicots	EPRK_scaffold_2026667	1kP
PaseAP2_2	Papaver_setigerum	Papaveraceae	Basal eudicots	FNXH_scaffold_2019254	1kP
PaseAP2_3	Papaver_setigerum	Papaveraceae	Basal eudicots	FNXH_scaffold_2019253	1kP
PasoAP2	Papaver_somniferum	Papaveraceae	Basal eudicots	FPYZ_scaffold_2025351	1kP
PasoAP2_2	Papaver_somniferum	Papaveraceae	Basal eudicots	BMRX_scaffold_2032556	1kP
PasoAP2_3	Papaver_somniferum	Papaveraceae	Basal eudicots	FPYZ_scaffold_2025352	1kP
PasoAP2_4	Papaver_somniferum	Papaveraceae	Basal eudicots		Zumajo-Cardona & Pabón_Mora 2016
PopeAP2	Podophyllum_peltatum	Berberidaceae	Basal eudicots	WFBF_scaffold_2043592	1kP
SacaAP2	Sanguinaria canadensis	Papaveraceae	Basal eudicots	MAGPIE:sca_SCARH1PF_Velvet--Contig952	Phytometasyn
SacaAP2_2	Sanguinaria canadensis	Papaveraceae	Basal eudicots	MAGPIE:sca_SCARH1PF_Velvet--Contig1692	Phytometasyn
SacaAP2_3	Sanguinaria canadensis	Papaveraceae	Basal eudicots	MAGPIE:sca_SCARH1PF_Velvet--Contig13430	Phytometasyn
SacaAP2_4	Sanguinaria canadensis	Papaveraceae	Basal eudicots	MAGPIE:sca_SCARH1PF_Velvet--Singlet2126	Phytometasyn
SaheAP2	Saruma henryi	Aristolochiaceae	Basal angiosperms		Zumajo-Cardona & Pabón_Mora 2016
SaheAP22	Saruma henryi	Aristolochiaceae	Basal angiosperms		Zumajo-Cardona & Pabón_Mora 2016
SolyAP2	Solanum lycopersicum	Solanaceae	Core eudicots		Zumajo-Cardona & Pabón_Mora 2016
StdyAP2	Stylophorum diphyllum	Papaveraceae	Basal eudicots	MAGPIE:sdi_SDIST1PF_Trinity--comp49855_c0_seq1	Phytometasyn
StdyAP2_4	Stylophorum diphyllum	Papaveraceae	Basal eudicots	MAGPIE:sdi_SDIST1PF_Trinity--comp6211_c0_seq1	Phytometasyn
StjaAP2	Streptosolen jamesonii	Solanaceae	Core eudicots	TRINITY_DN14540_c0_g2_i1	EVODEVO
StjaAP2_2	Streptosolen jamesonii	Solanaceae	Core eudicots	TRINITY_DN14540_c0_g1_i1	EVODEVO
StjaTOE3	Streptosolen jamesonii	Solanaceae	Core eudicots	TRINITY_DN10601_c0_g1_i1]	EVODEVO
ThflAP2	Thalictrum flavum	Ranunculaceae	Basal eudicots	MAGPIE:tfl_TFLRT1PF_Trinity--comp11425_c0_seq1	Phytometasyn
ThthAP2	Thalictrum_thalictroides	Ranunculaceae	Basal eudicots	GBVZ_scaffold_2001006	1kP
ThthAP2_2	Thalictrum_thalictroides	Ranunculaceae	Basal eudicots	GBVZ_scaffold_2001009	1kP
TicoAP2	Tinospora cordifolia	Menispermaceae	Basal eudicots	MAGPIE:tco_TCOCC1PF_Trinity--comp31689_c0_seq1	Phytometasyn
VaheAP2	Vancouveria hexandra	Berberidaceae	Basal eudicots	MAGPIE:vhe_VHALF1JP_Trinity--comp89575_c1_seq1	Phytometasyn
VaheAP2_2	Vancouveria hexandra	Berberidaceae	Basal eudicots	MAGPIE:vhe_VHALF1JP_Trinity--comp98919_c3_seq2	Phytometasyn
VaheAP2_3	Vancouveria hexandra	Berberidaceae	Basal eudicots	MAGPIE:vhe_VHALF1JP_Trinity--comp98919_c3_seq1	Phytometasyn
ViviAP2	Vitis vinifera	Vitaceae	Core eudicots		Zumajo-Cardona & Pabón_Mora 2016
XasiAP2	Xanthorhiza simplicissima	Ranunculaceae	Basal eudicots	MAGPIE:xsi_XSIRT1PF_Trinity--comp8286_c1_seq1	Phytometasyn
XasiAP2_2	Xanthorhiza simplicissima	Ranunculaceae	Basal eudicots	MAGPIE:xsi_XSIRH1PF_Trinity--comp283203_c0_seq2	Phytometasyn
XasiAP2_3	Xanthorhiza simplicissima	Ranunculaceae	Basal eudicots	MAGPIE:xsi_XSIRT1PF_Trinity--comp16274_c0_seq2	Phytometasyn
XasiAP2_4	Xanthorhiza simplicissima	Ranunculaceae	Basal eudicots	MAGPIE:xsi_XSIRT1PF_Trinity--comp16274_c0_seq1	Phytometasyn
XasiAP2_5	Xanthorhiza simplicissima	Ranunculaceae	Basal eudicots	MAGPIE:xsi_XSIRH1PF_Trinity--comp286685_c0_seq3	Phytometasyn
XasiAP2_6	Xanthorhiza simplicissima	Ranunculaceae	Basal eudicots	MAGPIE:xsi_XSIRH1PF_Trinity--comp286685_c0_seq1	Phytometasyn
ZemaTOE31	Zea mays	Poaceae	Monocots		Zumajo-Cardona & Pabón_Mora 2016

## Sheet: HEC3_IND
Gene	Specie	Family	Group	Gene ID	Database
AkquHEC3	Akebia quinata	Lardizabalaceae	Basal eudicots	TRINITY_DN18517_c4_g1_i1	EVODEVO
AktrHEC1	Akebia trifoliata	Lardizabalaceae	Basal eudicots	CCID_scaffold_2027686	1kP
AlyrHEC3	Arabidopsis lyrata	Brassicaceae	Core eudicots		Pabon-Mora et.al 2014
AlyrIND	Arabidopsis lyrata	Brassicaceae	Core eudicots	AL6G53380.t1 CDS	Phytozome
AmtrbHLH87	Amborella trichopoda	Amborellaceae	Basal angiosperms	XM_020673144.1	NCBI
AnhuHEC1	Anemone_hupenhensis	Ranunculaceae	Basal eudicots	ZUHO_scaffold_2021329	1kP
AqcoHEC1	Aquilegia coerulea	Ranunculaceae	Basal eudicots	Aqcoe6G096700.1 CDS	Phytozome
AqcoHEC2	Aquilegia coerulea	Ranunculaceae	Basal eudicots	Aqcoe5G150900.1 CDS	Phytozome
AqcoHEC3	Aquilegia coerulea	Ranunculaceae	Basal eudicots		Pabon-Mora et.al 2014
ArfiHEC1	Aristolochia fimbriata	Aristolochiaceae	Basal angiosperms	MN709131.1	Perez-Mesa et.al 2020
ArfiHEC3	Aristolochia fimbriata	Aristolochiaceae	Basal angiosperms	MN709132.1	Perez-Mesa et.al 2020
ArmeHEC3	Argemone mexicana	Papaveraceae	Basal eudicots		Pabon-Mora et.al 2014
ArthHEC1	Arabidopsis thaliana	Brassicaceae	Core eudicots		Pabon-Mora et.al 2014
ArthHEC2	Arabidopsis thaliana	Brassicaceae	Core eudicots		Pabon-Mora et.al 2014
ArthHEC3	Arabidopsis thaliana	Brassicaceae	Core eudicots		Pabon-Mora et.al 2014
ArthIND1	Arabidopsis thaliana	Brassicaceae	Core eudicots		Pabon-Mora et.al 2014
BofrHEC3	Bocconia frutescens	Papaveraceae	Basal eudicots	comp84450_c0_seq1	EVODEVO
BrraHEC3	Brassica rapa	Brassicaceae	Core eudicots		Pabon-Mora et.al 2014
BrraIND1	Brassica rapa	Brassicaceae	Core eudicots		Pabon-Mora et.al 2014
BrraIND2	Brassica rapa	Brassicaceae	Core eudicots		Pabon-Mora et.al 2014
CapaHEC3	Carica papaya	Caricaceae	Core eudicots		Pabon-Mora et.al 2014
CaruHEC3	Capsella rubella	Brassicaceae	Core eudicots		Pabon-Mora et.al 2014
CaruIND1	Capsella rubella	Brassicaceae	Core eudicots		Pabon-Mora et.al 2014
CeveHEC1	Ceratocapnos_vesicaria	Papaveraceae	Basal eudicots	UDHA_scaffold_2026659	1kP
ChspHEC3	Chloranthus spicatus	Chloranthaceae	Basal angiosperms	TRINITY_DN20736_c0_g1_i1	EVODEVO
CimuHEC2	Cissampelos mucronata	Menispermaceae	Basal eudicots	MAGPIE:cmu_CMUCC1PF_Trinity--comp16951_c0_seq1	Phytometasyn
CimuHEC3	Cissampelos mucronata	Menispermaceae	Basal eudicots	MAGPIE:cmu_CMUCC1PF_Trinity--comp5531_c0_seq1	Phytometasyn
CoarHEC1	Coffea arabica	Rubiaceae	Core eudicots	TRINITY_DN2902_c0_g2_i1	EVODEVO
CoarHEC2	Coffea arabica	Rubiaceae	Core eudicots	TRINITY_DN31493_c0_g1_i1	EVODEVO
EscaHEC3	Eschscholzia_californica	Papaveraceae	Basal eudicots	ERXG_scaffold_2060112	1kP
EscaHEC3_2	Eschscholzia_californica	Papaveraceae	Basal eudicots	TUHA_scaffold_2058872	1kP
EuplHEC1	Euptelea_pleiosperma	Eupteleaceae	Basal eudicots	QTJY_scaffold_2032108	1kP
GahyHEC1	Galium hypocarpium	Rubiaceae	Core eudicots	TRINITY_DN15211_c0_g1_i1	EVODEVO
GahyHEC2	Galium hypocarpium	Rubiaceae	Core eudicots	TRINITY_DN62934_c0_g1_i1	EVODEVO
GahyHEC3	Galium hypocarpium	Rubiaceae	Core eudicots	TRINITY_DN32477_c0_g1_i1	EVODEVO
HegoHEC2	Hedyosmun goudotianum	Chloranthaceae	Basal angiosperms	TRINITY_DN79463_c0_g1_i1	EVODEVO
HycaHEC1	Hydrastis canadensis	Ranunculaceae	Basal eudicots	MAGPIE:hca_HCARH2PF_Trinity--comp283624_c0_seq1	Phytometasyn
HyprHEC1	Hypecoum_procumbens	Papaveraceae	Basal eudicots	NMGG_scaffold_2056524	1kP
MetrHEC3	Medicago trunculata	Fabaceae	Core eudicots		Pabon-Mora et.al 2014
OrsaHEC1	Oryza sativa	Poaceae	Monocots	LOC_Os09g28210.1 CDS	Phytozome
OrsaHEC2	Oryza sativa	Poaceae	Monocots	LOC_Os08g36740.1 CDS	Phytozome
OrsaHEC3	Oryza sativa	Poaceae	Monocots		Pabon-Mora et.al 2014
ParhHEC3	Papaver_rhoeas	Papaveraceae	Basal eudicots	MVTX_scaffold_2008070	1kP
ParhHEC3_2	Papaver_rhoeas	Papaveraceae	Basal eudicots	IORZ_scaffold_2009205	1kP
ParhHEC3_3	Papaver_rhoeas	Papaveraceae	Basal eudicots	IORZ_scaffold_2009204	1kP
ParhHEC3_4	Papaver_rhoeas	Papaveraceae	Basal eudicots	MVTX_scaffold_2008071	1kP
PaseHEC3	Papaver_setigerum	Papaveraceae	Basal eudicots	STDO_scaffold_2170060	1kP
PaseHEC3_2	Papaver_setigerum	Papaveraceae	Basal eudicots		Pabon-Mora et.al 2014
PaseHEC3_3	Papaver_setigerum	Papaveraceae	Basal eudicots	STDO_scaffold_2169101	1kP
PaseHEC3_4	Papaver_setigerum	Papaveraceae	Basal eudicots	EPRK_scaffold_2101450	1kP
PasoHEC3	Papaver somniferum	Papaveraceae	Basal eudicots		Pabon-Mora et.al 2014
PasoHEC3_2	Papaver somniferum	Papaveraceae	Basal eudicots	XM_026547820.1	NCBI
PasoHEC3_3	Papaver somniferum	Papaveraceae	Basal eudicots		Pabon-Mora et.al 2014
PhvuHEC1	Phaseolus vulgaris	Fabaceae	Core eudicots		Pabon-Mora et.al 2014
PhvuHEC2	Phaseolus vulgaris	Fabaceae	Core eudicots		Pabon-Mora et.al 2014
PhvuHEC3	Phaseolus vulgaris	Fabaceae	Core eudicots		Pabon-Mora et.al 2014
SacaHEC3	Sanguinaria canadensis	Papaveraceae	Basal eudicots	XHKT_scaffold_2048374	1kP
SachHEC3	Sarcandra chloranthoides	Chloranthaceae	Basal angiosperms	TRINITY_DN14613_c0_g1_i1	EVODEVO
SolyHEC1_2	Solanum lycopersicum	Solanaceae	Core eudicots		Pabon-Mora et.al 2014
SolyHEC2_2	Solanum lycopersicum	Solanaceae	Core eudicots		Pabon-Mora et.al 2014
SolycHEC1	Solanum lycopersicum	Solanaceae	Core eudicots		Pabon-Mora et.al 2014
SolycHEC2	Solanum lycopersicum	Solanaceae	Core eudicots		Pabon-Mora et.al 2014
StjaHEC3	Streptosolen jamesonii	Solanaceae	Core eudicots	MG452747.1	NCBI
StuHEC1	Solanum tuberosum	Solanaceae	Core eudicots		Pabon-Mora et.al 2014
StuHEC1_2	Solanum tuberosum	Solanaceae	Core eudicots		Pabon-Mora et.al 2014
StuHEC2	Solanum tuberosum	Solanaceae	Core eudicots		Pabon-Mora et.al 2014
StuHEC2_2	Solanum tuberosum	Solanaceae	Core eudicots		Pabon-Mora et.al 2014
ThcaHEC1	Theobroma cacao	Malvaceae	Core eudicots		Pabon-Mora et.al 2014
ThcaHEC2	Theobroma cacao	Malvaceae	Core eudicots		Pabon-Mora et.al 2014
ThthHEC2_2	Thalictrum_thalictroides	Ranunculaceae	Basal eudicots	GBVZ_scaffold_2074106	1kP
ViviHEC1	Vitis vinifera	Vitaceae	Core eudicots		Pabon-Mora et.al 2014
ViviHEC3_2	Vitis vinifera	Vitaceae	Core eudicots		Pabon-Mora et.al 2014
ZemaHEC1	Zea mays	Poaceae	Monocots	Zm00001d050016_T001 CDS	Phytozome
ZemaHEC2	Zea mays	Poaceae	Monocots	Zm00001d020705_T001 CDS	Phytozome
ZemaHEC3	Zea mays	Poaceae	Monocots		Pabon-Mora et.al 2014
ZemaHEC3_2	Zea mays	Poaceae	Monocots		Pabon-Mora et.al 2014
ZemaHEC3_3	Zea mays	Poaceae	Monocots		Pabon-Mora et.al 2014
ZemaHEC3_4	Zea mays	Poaceae	Monocots		Pabon-Mora et.al 2014

## Sheet: RPL
Gene	Specie	Family	Group	Gene ID	Database
AmtrBELL	Amborella trichopoda	Amborellaceae	Basal angiosperms		Zumajo-Cardona et al 2018
AkquRPL1	Akebia quinata	Lardizabalaceae	Basal eudicots	TRINITY_DN19252_c0_g1_i1	EVODEVO
AktrRPL	Akebia_trifoliata	Lardizabalaceae	Basal eudicots	CCID_scaffold_2069100	1kP
AlyrRPL	Arabidopsis lyrata	Brassicaceae	Core eudicots		Zumajo-Cardona et al 2018
AmtrBEL	Amborella trichopoda	Amborellaceae	Basal angiosperms	evm_27.model.AmTr_v1.0_scaffold00165.33 CDS	Phytozome
AqcoRPL	Aquilegia coerulea	Ranunculaceae	Basal eudicots	Aqcoe2G233	Zumajo-Cardona et al 2018
ArfiRPL5	Aristolochia fimbriata	Aristolochiaceae	Basal angiosperms	Aqcoe5G183	Zumajo-Cardona et al 2018
ArmeRPL3	Argemone mexicana	Papaveraceae	Basal eudicots		Zumajo-Cardona et al 2018
ArriRPL	Aristolochia ringens	Aristolochiaceae	Basal angiosperms		Zumajo-Cardona et al 2018
ArriRPL2	Aristolochia ringens	Aristolochiaceae	Basal angiosperms		Zumajo-Cardona et al 2018
ArthRPL	Arabidopsis thaliana	Brassicaceae	Core eudicots		Zumajo-Cardona et al 2018
AsruRPL	Ascarina rubricaulis	Chloranthaceae	Basal angiosperms		Zumajo-Cardona et al 2018
BethRPL	Berberis thunbergii	Berberidaceae	Basal eudicots	MAGPIE:bth_BTHRT1PF_Trinity--comp37310_c0_seq1	Phytometasyn
BofrRPL	Bocconia frutescens	Papaveraceae	Basal eudicots		Zumajo-Cardona et al 2018
BofrRPL2	Bocconia frutescens	Papaveraceae	Basal eudicots		Zumajo-Cardona et al 2018
BofrRPL3	Bocconia frutescens	Papaveraceae	Basal eudicots		Zumajo-Cardona et al 2018
BrraRPL	Brassica rapa	Brassicaceae	Core eudicots		Zumajo-Cardona et al 2018
BrraRPL2	Brassica rapa	Brassicaceae	Core eudicots		Zumajo-Cardona et al 2018
CaruRPL	Capsella rubella	Brassicaceae	Core eudicots		Zumajo-Cardona et al 2018
CaseRPL	Capnoides sempervirens	Papaveraceae	Basal eudicots		Zumajo-Cardona et al 2018
CeveRPL2	Ceratocapnos vesicaria	Papaveraceae	Basal eudicots		Zumajo-Cardona et al 2018
ChmaRPL	Chelidonium majus	Papaveraceae	Basal eudicots		Zumajo-Cardona et al 2018
ChmaRPL2	Chelidonium majus	Papaveraceae	Basal eudicots		Zumajo-Cardona et al 2018
ChspRPL1	Chloranthus spicatus	Chloranthaceae	Basal angiosperms	TRINITY_DN16764_c1_g7_i4	EVODEVO
CimuRPL	Cissampelos mucronata	Menispermaceae	Basal eudicots		Zumajo-Cardona et al 2018
CimuRPL3	Cissampelos mucronata	Menispermaceae	Basal eudicots		Zumajo-Cardona et al 2018
CochRPL1	Corydalis chelanthifolia	Papaveraceae	Basal eudicots	MAGPIE:cch_CCHRT1PF_Velvet--Singlet126925	Phytometasyn
CochRPL2	Corydalis chelanthifolia	Papaveraceae	Basal eudicots	MAGPIE:cch_CCHRT1PF_Velvet--Singlet257	Phytometasyn
ColiRPL	Corydalis_linstowiana	Papaveraceae	Basal eudicots	ZGQD_scaffold_2009272	1kP
EupleRPL	Euptelea pleiosperma	Eupteleaceae	Basal eudicots		Zumajo-Cardona et al 2018
GlflRPL	Glaucium favum	Papaveraceae	Basal eudicots		Zumajo-Cardona et al 2018
GlflRPL2	Glaucium favum	Papaveraceae	Basal eudicots		Zumajo-Cardona et al 2018
GlmaRPL	Glycine max	Fabaceae	Core eudicots		Zumajo-Cardona et al 2018
GlmaRPL2	Glycine max	Fabaceae	Core eudicots		Zumajo-Cardona et al 2018
GlmaRPL3	Glycine max	Fabaceae	Core eudicots		Zumajo-Cardona et al 2018
HegoRPL1	Hedyosmun goudotianum	Chloranthaceae	Basal angiosperms	TRINITY_DN39278_c0_g1_i1	EVODEVO
JediRPL	Jeffersonia diphylla	Berberidaceae	Basal eudicots	MAGPIE:jdi_JDIRT1PF_Trinity--comp30479_c0_seq1	Phytometasyn
MecaRPL	Menispermun canadense	Menispermaceae	Basal eudicots		Zumajo-Cardona et al 2018
MecaRPL3	Menispermun canadense	Menispermaceae	Basal eudicots		Zumajo-Cardona et al 2018
MetrRPL	Medicago trunculata	Fabaceae	Core eudicots		Zumajo-Cardona et al 2018
MimaRPL	Michelia maudiae	Magnoliaceae	Basal angiosperms		Zumajo-Cardona et al 2018
MyfraRPL	Myristica fragrans	Myristicaceae	Basal angiosperms		Zumajo-Cardona et al 2018
NadoRPL	Nandina domestica	Berberidaceae	Basal eudicots		Zumajo-Cardona et al 2018
NisaRPL	Nigella sativa	Ranunculaceae	Basal eudicots		Zumajo-Cardona et al 2018
NitaRPL1	Nicotiana tabacum	Solanaceae	Core eudicots		Zumajo-Cardona et al 2018
NitaRPL2	Nicotiana tabacum	Solanaceae	Core eudicots		Zumajo-Cardona et al 2018
OrsaRPL	Oryza sativa	Poaceae	Monocots		Zumajo-Cardona et al 2018
OrsaRPL2	Oryza sativa	Poaceae	Monocots		Zumajo-Cardona et al 2018
PabrRPL	Papaver bracteatum	Papaveraceae	Basal eudicots		Zumajo-Cardona et al 2018
PabrRPL2	Papaver bracteatum	Papaveraceae	Basal eudicots		Zumajo-Cardona et al 2018
ParhRPL	Papaver_rhoeas	Papaveraceae	Basal eudicots	IORZ_scaffold_2017828	1kP
ParhRPL2	Papaver_rhoeas	Papaveraceae	Basal eudicots	MVTX_scaffold_2021946	1kP
ParhRPL3	Papaver_rhoeas	Papaveraceae	Basal eudicots	GMAM_scaffold_2024719	1kP
PaseRPL2	Papaver_setigerum	Papaveraceae	Basal eudicots	STDO_scaffold_2015245	1kP
PaseRPL3	Papaver_setigerum	Papaveraceae	Basal eudicots	STDO_scaffold_2015248	1kP
PaseRPL4	Papaver_setigerum	Papaveraceae	Basal eudicots	JSVC_scaffold_2015388	1kP
PasoRPL	Papaver somniferum	Papaveraceae	Basal eudicots		Zumajo-Cardona et al 2018
PopeRPL	Podophyllum_peltatum	Berberidaceae	Basal eudicots	WFBF_scaffold_2001146	1kP
PrhRPL2	Papaver_rhoeas	Papaveraceae	Basal eudicots	QZBA_scaffold_2025930	1kP
SacaRPL	Sanguinaria canadensis	Papaveraceae	Basal eudicots		Zumajo-Cardona et al 2018
SachRPL	Sarcandra chloranthoides	Chloranthaceae	Basal angiosperms	TRINITY_DN13402_c1_g15_i1	EVODEVO
SaheRPL	Saruma henryi	Aristolochiaceae	Basal angiosperms	TRINITY_DN19172_c0_g2_i2	EVODEVO
SolyRPL	Solanum lycopersicum	Solanaceae	Core eudicots		Zumajo-Cardona et al 2018
SolyRPL2	Solanum lycopersicum	Solanaceae	Core eudicots		Zumajo-Cardona et al 2018
StdiRPL	Stylophorum diphyllum	Papaveraceae	Basal eudicots		Zumajo-Cardona et al 2018
StdiRPL3	Stylophorum diphyllum	Papaveraceae	Basal eudicots		Zumajo-Cardona et al 2018
StjaRPL	Streptosolen jamesonii	Solanaceae	Core eudicots	MG452748.1	NCBI
ThcaRPL	Theobroma cacao	Malvaceae	Core eudicots		Zumajo-Cardona et al 2018
ThcaRPL2	Theobroma cacao	Malvaceae	Core eudicots		Zumajo-Cardona et al 2018
ThflRPL	Thalictrum flavum	Ranunculaceae	Basal eudicots	MAGPIE:tfl_TFLRT1PF_Trinity--comp2750_c0_seq1	Phytometasyn
TicoRPL	Tinospora cordifolia	Menispermaceae	Basal eudicots		Zumajo-Cardona et al 2018
TrloRPL	Tinospora cordifolia	Menispermaceae	Basal eudicots		Zumajo-Cardona et al 2018
VaheRPL	Vancouveria hexandra	Berberidaceae	Basal eudicots	MAGPIE:vhe_VHALF1JP_Trinity--comp82537_c0_seq1	Phytometasyn
ViviRPL	Vitis vinifera	Vitaceae	Core eudicots		Zumajo-Cardona et al 2018
XasiRPL	Xanthorhiza simplicissima	Ranunculaceae	Basal eudicots		Zumajo-Cardona et al 2018
ZemaRPL	Zea mays	Poaceae	Monocots		Zumajo-Cardona et al 2018
ZemaRPL2	Zea mays	Poaceae	Monocots		Zumajo-Cardona et al 2018
ZemaRPL3	Zea mays	Poaceae	Monocots		Zumajo-Cardona et al 2018
